# Supplementary material for: Characterisation of the OTU domain deubiquitinase complement of Toxoplasma gondii
Source: Life Sci Alliance. 2023 Mar 23;6(6):e202201710. doi: 10.26508/lsa.202201710 (PMC10038098; doi:10.26508/lsa.202201710)
Supplement: Supplementary file 2 [file LSA-2022-01710_TableS1.xlsx]

## Sheet: Table S1
Table S1. RMSD values for superimposed structures
Figure panel	Superimposed structure 1	Superimposed structure 2	Sequence alignment score	RMSD (all atom pairs)	# atom pairs	RMSD (pruned atom pairs	# atom pairs
4B	TgOTUD2	4BOZ - HsOTUD2	375.7	2.788	156	0.783	136
4C	TgOTUD2	4BOS - HsOTUD2	365.5	2.861	156	0.881	138
5B	TgOTU9 UBA	4UN2 - Dsk2 UBA	25.6	4.153	40	0.847	17
EV1A	TgOTUD1A	4BOP - HsOTUD1	188.9	9.626	138	0.832	84
EV1A	TgOTUD1B	4BOP - HsOTUD1	177.4	9.454	138	0.841	84
EV1A	TgOTUD1D	4BOP - HsOTUD1	172.7	9.464	138	0.874	83
EV1A	TgOTUD1E	4BOP - HsOTUD1	177.4	9.423	138	0.823	84
EV1B	TgOTU8	4BOP - HsOTUD1	134.5	16.383	148	0.982	72
EV1C	TgOTU10	6W9R - MelOTU	99.9	8.863	133	0.937	67
EV1D	TgOTUD3A	4BOU - HsOTUD3	252.4	2.955	133	0.816	99
EV1E	TgOTUD6A	4BOU - HsOTUD3	162.7	7.696	124	0.699	57
EV1F	TgOTUD3B	4BOU - HsOTUD3	309.4	2.367	130	0.849	114
EV1G	TgOTUB1	2ZFY - HsOTUB1	502.4	1.892	222	0.947	171
EV1H	TgOTU10	Cgd7_200	434.9	5.404	200	0.975	145
EV1J	TgOTU10	PF3D7_1350500	189	3.066	126	1.187	95
