# Supplementary material for: Characterisation of the OTU domain deubiquitinase complement of Toxoplasma gondii
Source: Life Sci Alliance. 2023 Mar 23;6(6):e202201710. doi: 10.26508/lsa.202201710 (PMC10038098; doi:10.26508/lsa.202201710)
Supplement: Supplementary file 4 [file LSA-2022-01710_TableS3.xlsx]

## Sheet: Table S3
Table S3. Primers used for protein expression
#	Direction	Target	Function	Sequence
1	Forward	pOPINK	Sequencing	caatgtgcctggatgcg
2	Reverse	pOPINK	Sequencing	gctagttattgctcagcg
3	Forward	pOPINK	Insert amplification	aagttctgtttcagggcccg
4	Forward	TgOTUD2	Amplification of TgOTUD2	aagttctgtttcagggcccggaggtgatcgttcggtgttcc aacacacgc
5	Reverse	TgOTUD2	Amplification of TgOTUD2	atggtctagaaagctttactacgttacacctttctcttcactc ttcattt
6	Forward	TgOTUD3A	Amplification of TgOTUD3A	aagttctgtttcagggcccgccgctgtgtcgcaacagcg cgcctagtccg
7	Reverse	TgOTUD3A	Amplification of TgOTUD3A	atggtctagaaagctttatcagccccgctgggccccggt ggtctcactgt
8	Reverse	TgOTUD3B	Amplification of TgOTUD3B	atggtctagaaagctttagtccgattcggctttcatattaag cacccggc
9	Forward	TgOTUD3C	Amplification of TgOTUD3C from cDNA	aagttctgtttcagggcccgcaagaccttgtgaaacgcc atgtcgaaggcg
10	Reverse	TgOTUD3C	Amplification of TgOTUD3C from cDNA	atggtctagaaagctttatcgacgctgaactgaggaata atggcctggag
11	Forward	TgOTUD3C	Truncation of TgOTUD3C insert	aagttctgtttcagggcccgagcacagcctgctcggtctc caaagagttc
12	Reverse	TgOTUD3C	Truncation of TgOTUD3C insert	atggtctagaaagctttaagatcgacgctgaactgagga ataatggcctgg
13	Forward	TgOTUD6A	Amplification of TgOTUD6A from gBlock	aagttctgtttcagggcccgacagcccatatatccgccgt ttcgttcacg
14	Reverse	TgOTUD6A	Amplification of TgOTUD6A from gBlock	atggtctagaaagctttataaagctttctagaccatctaag tactctgat
15	Forward	TgOTUD6B	Amplification of TgOTUD6A from cDNA	aagttctgtttcagggcccgatggaaaacagcgctgcg agttcgtgggg
16	Reverse	TgOTUD6B	Amplification of TgOTUD6A from cDNA	atggtctagaaagctttattcgacatcagagtccgatgtct tgctagaagcc
17	Forward	TgOTU8	Amplification of TgOTU8 from gBlock	aagttctgtttcagggcccgaatgttcaacagcttggctttt ccgagtcttccatgc
18	Reverse	TgOTU8	Amplification of TgOTU8 from gBlock	atggtctagaaagctttactaacggactgactccatcttg gtaggtgtca
19	Forward	TgOTUB1	Amplification of TgOTUB1 from gBlock	aagttctgtttcagggcccgactgcccatatatcggcggtt tcgtttacc
20	Reverse	TgOTUB1	Amplification of TgOTUB1 from gBlock	atggtctagaaagctttactaggtcgactgatgtgctcca gcctggcggg
21	Forward	TgOTUB1	Truncation of TgOTUB1 insert	aagttctgtttcagggcccgatggcagactcgaacgga ggtgtcgaacc
22	Forward	TgOTUB1	Truncation of TgOTUB1 insert	aagttctgtttcagggcccgatggctgaggccccgagaa cacctcaag
