# Supplementary material for: Characterisation of the OTU domain deubiquitinase complement of Toxoplasma gondii
Source: Life Sci Alliance. 2023 Mar 23;6(6):e202201710. doi: 10.26508/lsa.202201710 (PMC10038098; doi:10.26508/lsa.202201710)
Supplement: Supplementary file 6 [file LSA-2022-01710_TableS5.xlsx]

## Sheet: Table S5
Table S5. Primers for amplification of mAID-HA:TIR1-FLAG inserts
Primer	Direction	Target	Sequence
1	Forward	TgOTUD3B	gagcgcgaagcgcgtccgtcaccgctggtgtgcgtgaagggctcgggctcgacccagctg
2	Reverse	TgOTUD3B	gtactgaaaaaacattattcgcaaacctcctacgtaaccgactcactatagggcgaattg
3	Forward	TgOTUD6B	ccggcttctagcaagacatcggactctgatgtcgaaaagggctcgggctcgacccagctg
4	Reverse	TgOTUD6B	ctaagtcgctctaccatctgctcggctccatctttccccgactcactatagggcgaattg
