# Supplementary material for: Characterisation of the OTU domain deubiquitinase complement of Toxoplasma gondii
Source: Life Sci Alliance. 2023 Mar 23;6(6):e202201710. doi: 10.26508/lsa.202201710 (PMC10038098; doi:10.26508/lsa.202201710)
Supplement: Supplementary file 7 [file LSA-2022-01710_TableS6.xlsx]

## Sheet: Table S6
Table S6. Toxoplasma sequencing primers
Primer	Direction	Target	Sequence
1	Forward	TgOTUD3B	gaggtccttccgaacggaga
2	Reverse	TgOTUD3B	tccgcagtacatgctcccc
3	Forward	TgOTUD6B	ggcgaggaattccctgaaga
4	Reverse	TgOTUD6B	gcatgcataccctgcagac
5	Reverse	mAID	gcaggtacggcgctccgtcc
6	Reverse	HXGPRT	ccgacaagaacgacatatac
7	Forward	TIR1	ggtgatcctggttggaccggtg
