# Supplementary material for: Characterisation of the OTU domain deubiquitinase complement of Toxoplasma gondii
Source: Life Sci Alliance. 2023 Mar 23;6(6):e202201710. doi: 10.26508/lsa.202201710 (PMC10038098; doi:10.26508/lsa.202201710)
Supplement: Supplementary file 8 [file LSA-2022-01710_TableS7.xlsx]

## Sheet: Table S7
Table S7. Primary antibodies used
Antibody	Dilution	Use	Source
Rat α-HA 3F10	1/1000	IFA, Immunoblot	Roche Cat# 11867423001, RRID:AB_390918
Mouse α-SAG1 DG52	1/1000	IFA	(Burg et al, 1988)
Rabbit α-GAP45	1/1000	IFA, Immunoblot	(Gaskins et al, 2004)
Rabbit α-ACP	1/1000	IFA	(Waller et al, 1998)
Rabbit α-TgIMC1	1/1000	IFA	(Ward & Carey, 1999)
Mouse α-FLAG M2	1/1000	Immunoblot	Sigma-Aldrich Cat# F1804, RRID:AB_262044
