# Supplementary material for: Characterisation of the OTU domain deubiquitinase complement of Toxoplasma gondii
Source: Life Sci Alliance. 2023 Mar 23;6(6):e202201710. doi: 10.26508/lsa.202201710 (PMC10038098; doi:10.26508/lsa.202201710)
Supplement: Supplementary file 9 [file LSA-2022-01710_TableS8.xlsx]

## Sheet: Table S8
Table S8. Secondary antibodies used
Antibody	Use	Dilution	Source	Cat #	RRID
Goat anti-Rat Alexa Fluor™ 488	IFA	1/1000	Thermo Fisher Scientific	A11006	AB_2534074
Goat anti-Rat IgG Alexa Fluor™ 594	IFA	1/1000	Thermo Fisher Scientific	A11007	AB_10561522
Goat anti-Mouse IgG Alexa Fluor™ 488	IFA	1/1000	Thermo Fisher Scientific	A11001	AB_2534069
Chicken anti-Mouse Alexa Fluor™ 594	IFA	1/1000	Thermo Fisher Scientific	A21201	AB_2535787
Goat anti-Rabbit Alexa Fluor™ 488	IFA	1/1000	Thermo Fisher Scientific	A11008	AB_143165
Goat anti-Rabbit IgG Alexa Fluor™ 594	IFA	1/1000	Thermo Fisher Scientific	A11037	AB_2534095
Goat anti-rat IgG-HRP	Immunoblot	1/1000	Southern Biotech	3030-05	AB_2716837
Goat anti-mouse IgG (H+L), Human adsHRP	Immunoblot	1/1000	Southern Biotech	1031-05	AB_2794307
Goat anti-rabbit IgG-HRP	Immunoblot	1/1000	Southern Biotech	4050-05	AB_2795955
